# Supplementary material for: 6-Benzylaminopurine Alleviates the Impact of Cu2+ Toxicity on Photosynthetic Performance of Ricinus communis L. Seedlings
Source: Int J Mol Sci. 2021 Dec 12;22(24):13349. doi: 10.3390/ijms222413349 (PMC8709281; doi:10.3390/ijms222413349)
Supplement: Supplementary file 1 [file ijms-22-13349-s001.zip]

Archive with 1 entries (1 files):
- ijms-1485639-supplementary.pdf
